# Supplementary material for: Selective Removal of Hemicellulose by Diluted Sulfuric Acid Assisted by Aluminum Sulfate
Source: Molecules. 2024 Apr 28;29(9):2027. doi: 10.3390/molecules29092027 (PMC11085920; doi:10.3390/molecules29092027)
Supplement: Supplementary file 1 [file molecules-29-02027-s001.zip]

Archive with 1 entries (1 files):
- molecules-2973763-supplementary.pdf
